# Supplementary material for: Multimodal Magnetic, Photothermal, Ultrasonic, and Vibrational Actuation of Drug-Loaded Superparamagnetic Iron Oxide Nanoparticles for Enhanced Transport Across Semipermeable Membranes
Source: Bioengineering (Basel). 2026 Jul 21;13(7):834. doi: 10.3390/bioengineering13070834 (PMC13405497; doi:10.3390/bioengineering13070834)
Supplement: Supplementary file 1 [file bioengineering-13-00834-s001.zip]

Archive with 1 entries (1 files):
- bioengineering-4412643-supplementary.pdf
